# Supplementary material for: Integrated Service Delivery Models for Triple Elimination of Mother to Child Transmission of Human Immunodeficiency Virus, Syphilis, and Hepatitis B Virus: A Global Systematic Review and Meta-Analysis
Source: Healthcare (Basel). 2026 Jun 9;14(12):1625. doi: 10.3390/healthcare14121625 (PMC13299941; doi:10.3390/healthcare14121625)
Supplement: Supplementary file 1 [file healthcare-14-01625-s001.zip]

Archive with 3 entries (3 files):
- Supplementary_Table_S5_Data extraction.xlsx
- Supplementary Table S1 - PRISMA Checklist.pdf
- Supplementary_Tables_S2_S3_S4_Updated.pdf
