# Supplementary material for: Integrated Service Delivery Models for Triple Elimination of Mother to Child Transmission of Human Immunodeficiency Virus, Syphilis, and Hepatitis B Virus: A Global Systematic Review and Meta-Analysis
Source: Healthcare (Basel). 2026 Jun 9;14(12):1625. doi: 10.3390/healthcare14121625 (PMC13299941; doi:10.3390/healthcare14121625)
Supplement: Supplementary file 1 [file healthcare-14-01625-s001.zip › Supplementary_Table_S5_Data extraction.xlsx]

## Sheet: Table S5
Supplementary Table S5. Detailed Data Extraction for Included Studies (N=11)
No.	Author (Year) & Title	Country/Region & Income	Study Design & Sample Size	Service Platform & Model Components	Staffing & Diagnostics	Commodity Package & Procurement	Linkage & Follow-Up	Outcomes & Effect Sizes*	Implementation Barriers / Facilitators
1	Wang et al., 2015 Integrated prevention of mother-to-child transmission for HIV, syphilis and HBV in China [9]	China (nationwide) Asia; upper-middle-income	Observational national programme evaluation; >1,156 counties; >13 million pregnant women	Integrated ANC: free same-day RDTs for HIV, syphilis, HBV; counselling; linkage to ART, penicillin, tenofovir; neonatal prophylaxis; HBV birth-dose vaccination	Public health nurses, midwives, CDC staff; RDTs for HIV, syphilis, HBsAg; laboratory confirmation as needed	Government-procured RDTs, ART, penicillin, tenofovir, HBIG; central government + Global Fund; free to clients	Integration with MCH clinics; HIV-positive → ART clinics; syphilis → penicillin; HBV-positive → tenofovir; infants → HBIG + vaccine	Scaled from 5.5M (2010) to 13.1M (2013) women tested. HIV MTCT declined to 6.7%; >1,200 paediatric HIV infections averted. HIV 0.06%, syphilis 0.05%, HBV 2.1%	Facilitators: government commitment, free services, routine ANC integration, community awareness. Barriers: rural staff shortages, variable RDT quality, need for QA and data monitoring
2	Zhang et al., 2019 Integrated approach for triple elimination: economic evaluation [7]	Cambodia (modelled) Asia; lower-middle-income	Decision-tree cost-effectiveness model; empirical parameters from Cambodian ANC programmes	Modelled integrated ANC with triple RDT screening + immediate treatment; compared HIV-only, dual (HIV-syphilis), and triple screening; addition of maternal antivirals or HBIG modelled	Not applicable (modelling study)	Model included RDT costs, antiviral drugs, HBIG; government + donor procurement assumed	Assumed same-day treatment and referral; infants → HBV vaccine + HBIG	Predicted MTCT: HIV 6.1%, HBV 13.0%, syphilis 4.6%; adding antivirals/HBIG → HBV MTCT 3.4%. Time savings: 19% for health workers, 32% for mothers. Cost-effective: US$64-114/DALY averted	Not applicable (model). Noted procurement challenges for HBIG and need for WHO-prequalified triple RDTs
3†	Nguyen et al., 2021 Feasibility, benefits and cost-effectiveness of universal HBV and syphilis testing in Vietnam [24]	Vietnam (Thai Nguyen) Asia; lower-middle-income	Pre/post intervention pilot; public ANC clinics; ~3,000 women	Universal antenatal screening: added syphilis + HBV to existing HIV testing; free RDTs; counselling; linkage to treatment; HBV birth-dose vaccination; before/after comparison	Midwives and nurses; RDTs for HIV, syphilis, HBV; confirmatory tests at provincial hospital	RDT kits (3 infections); antiviral therapy for HBV+; penicillin for syphilis; HBV vaccine + HBIG for infants; government + donor procurement	Same-day referral to infectious-disease specialists; infant follow-up at 12 months with HBsAg testing	Triple testing uptake: 98% for all 3 infections. Prevalence: HIV 0.14%, HBV 7.8%, syphilis 0.03%. No HIV or syphilis MTCT. 27 infants (13.9%) of HBV+ mothers were HBV-infected; integrated intervention averted ~23 HBV infections	Challenges: low syphilis prevalence → low PPV, limited confirmatory HBV capacity, training needs. Facilitators: donor support, high acceptability among pregnant women
4†	Martin et al., 2025 Integrating POC screening for curable STIs with HIV, syphilis and HBV in Zimbabwe [26]	Zimbabwe Africa; low-income	Mixed-methods process evaluation; 11 primary health facilities; 1,103 ANC clients screened	POC testing: chlamydia, gonorrhoea, syphilis, HBV, HIV using multiplex RDTs; same-day results; counselling; treatment or referral; qualitative interviews on acceptability	Nurses + lay counsellors trained in POC RDTs; confirmatory tests for HIV and syphilis available	Multiplex test kits; on-site treatment supplies (antibiotics, ART); HBV vaccine; Ministry of Health + donor procurement	HIV+ → ART clinics; syphilis + curable STIs → immediate same-day treatment; HBV+ → infant vaccination counselling + follow-up	91% of eligible women accepted complete screening. Prevalence: curable STIs 30.7%, HBV 1.4%, HIV 10.5% (19% newly diagnosed). 98.4% of positives received same-day treatment	Facilitators: high acceptability of POC tests, same-day results, integrated counselling. Barriers: increased workload, diagnostic stock-outs, referral system gaps
5	Ochwoto et al., 2024 Four-tests panel at ANC in Kenya [30]	Kenya Africa; lower-middle-income	Cross-sectional pilot; 8 primary health care facilities; ~577 women	Integrated four-tests panel (HIV, syphilis, malaria, HBV) as single rapid kit during routine ANC; digital data management application	ANC nurses trained for four-tests panel; results within minutes	Four-in-one rapid test kit; Ministry of Health procurement; 54% cost saving vs separate tests (643 vs 3,160 KES per woman)	HIV+ → ART; syphilis+ → benzathine penicillin; malaria+ → ACT; HBV+ infant → HBV vaccine	HIV 6.9%, syphilis 0.9%, malaria 1.9%, HBV 1.1%. Among untested women: HIV 13.8%, HBV 4.5%. Panel improved data completeness 91.7%; reduced waiting time and costs	Barriers: initial kit stock-outs, training needs. Facilitators: reduced costs, improved data management, high staff acceptability
6	Visser et al., 2019 Evaluating progress towards triple elimination in the Netherlands [10]	Netherlands Europe; high-income	National programme evaluation; perinatal registry; >180,000 pregnancies annually	Universal antenatal serological screening for HIV, syphilis, HBV; integrated with prenatal care; HBV infant vaccination	Midwives, obstetricians, laboratory staff; standard serological tests	Government-funded screening + HBV vaccine; national health insurance	Universal: HIV+ → ART; syphilis → treatment; HBV+ → counselling; infants → vaccination	Screening coverage >99% for all 3 infections. Prevalence: HIV 0.06%, syphilis 0.06%, HBV 0.29%. No MTCT events reported. HBV vaccination coverage >99%	Facilitators: strong public health infrastructure, universal insurance. Barriers: limited syphilis follow-up data, need for better HBV specialist coordination
7	Sabin et al., 2025 Cost-effectiveness of integrated maternal HIV, syphilis and HBV screening in Nepal [8]	Nepal Asia; low-income	Microsimulation modelling; national programme data	Compared HIV-only, dual (HIV-syphilis), triple (HIV-syphilis-HBV) screening in ANC; costs and DALYs modelled	Not applicable (modelling study)	Cost inputs: RDTs, antiviral drugs, vaccination; national programme procurement assumed	Assumed immediate linkage and infant vaccination	Triple vs dual: 479 additional HBV transmissions prevented; 8,166 additional DALYs averted. Incremental cost US$114/DALY averted	Model: integrated screening cost-effective at scale. No empirical barriers reported
8†	Pai et al., 2012 Simultaneous triple POC testing for HIV, syphilis and HBV in India [25]	India Asia; lower-middle-income	Prospective observational pilot; rural ANC; 1,046 approached; 1,002 completed	Triple POC screening: Determine® RDTs for HIV, syphilis, HBV; 45-min process; on-site counselling + referral; prophylaxis for mothers + infants within 3-5 days	Trained nurses + health workers; RDTs; confirmatory tests at district hospitals	Determine® kits; benzathine penicillin, ART, tenofovir; HBV vaccine + HBIG; project grant funded	Immediate referral for positive cases; neonatal prophylaxis within 3-5 days	96% of women completed triple test. 9% reported prior testing. High preference for integrated testing. Low positivity (mostly negative results)	Facilitators: high acceptability, rapid results, simplified logistics. Barriers: small sample, no long-term follow-up, sustainability beyond pilot funding uncertain
9	Azhali et al., 2023 Evaluating the impact of triple elimination programme in Bandung, Indonesia [29]	Indonesia (Bandung) Asia; lower-middle-income	Trend analysis; municipal programme data; 2017-2020	Triple elimination programme: integrated HIV, syphilis, HBV screening into ANC. Monthly data on screening, positive cases, treatment analysed	Midwives and health officers; community health centres	RDTs for HIV, syphilis, HBV; ART, penicillin, HBV vaccine; national programme financed	Pregnant women screened at ANC; referred for treatment; limited specialist care documentation	HIV screening: 26.5% → 54.2% (2017-19); syphilis: 0.5% → 6.4%; HBV: 3.3% → 39.8%. HIV+ treatment coverage declined 87.5% → 59.5% by 2020. Infant infection rates low (0-1/year)	Barriers: inaccurate denominator data, declining HIV treatment coverage (referral fatigue), no HBV treatment data. Facilitators: local government commitment, improved training
10†	Shan et al., 2014 Effectiveness of PMTCT of HIV, syphilis and HBV in Dehong prefecture, China (2011-2013) [23]	China (Dehong prefecture) Asia; upper-middle-income	Observational evaluation; surveillance data; Dehong prefecture	Integrated PMTCT across public hospitals/clinics: simultaneous HIV, syphilis, HBV testing; counselling; treatment; neonatal prophylaxis	Hospital doctors, nurses, CDC staff; RDTs + confirmatory tests	RDTs (HIV, syphilis, HBV); ART, penicillin, HBV vaccine, HBIG; national programme financed	Hospital births for infected mothers; infants → ART prophylaxis or HBIG; follow-up at 18 months	HIV testing: 99.2%, 99.9%, 99.9% (2011-13). Syphilis: 56% → 99.9%. HBV: 60.2% → 99.9%. HIV positivity 0.85%, syphilis 0.11%, HBV 2.14%. Hospital delivery + treatment for HIV+ >99%. HIV MTCT: 2.28-3.00%	Facilitators: improved coverage, high treatment/vaccination, strong surveillance. Barriers: initial low syphilis + HBV testing, need for continuous funding
11	Smith et al., 2015 Lessons learned from integrating triple POC screening in rural Guatemala [31]	Guatemala Latin America; lower-middle-income	Implementation report; rural ANC outreach	Simultaneous POC screening for HIV, syphilis, HBV integrated into rural ANC outreach; community education accompanying testing	Community health workers + midwives; rapid tests (brand unspecified)	POC test kits (3 infections); antibiotics, ART; HBV vaccine; health ministry + NGO funding	Immediate counselling + referral; community health worker-assisted follow-up	After implementation: ANC coverage 99.6%; HIV + syphilis uptake 50.3%; HBV uptake 42.2%	Barriers: health-worker shortages, poor supply chain. Facilitators: community engagement, government-NGO partnerships
† Studies contributing to quantitative meta-analysis (random-effects, DerSimonian-Laird, logit transformation): Shan et al. [23], Nguyen et al. [24], Martin et al. [26], Pai et al. [25]. * Effect sizes reported as given in original studies; see individual references for full statistical details. All infection classifications (HIV, HBV, Syphilis) confirmed as triple integration. Reference numbers …
